# Supplementary material for: A Novel R2R3-MYB Transcription Factor SbMYB12 Positively Regulates Baicalin Biosynthesis in Scutellaria baicalensis Georgi
Source: Int J Mol Sci. 2022 Dec 7;23(24):15452. doi: 10.3390/ijms232415452 (PMC9778813; doi:10.3390/ijms232415452)
Supplement: Supplementary file 1 [file ijms-23-15452-s001.zip]

Archive with 6 entries (6 files):
- Figure S1.tif
- Figure S2.tif
- Figure S3.tif
- Supplementary Material Legends.docx
- Table S1.xlsx
- Table S2.xlsx
