# Supplementary material for: A Novel R2R3-MYB Transcription Factor SbMYB12 Positively Regulates Baicalin Biosynthesis in Scutellaria baicalensis Georgi
Source: Int J Mol Sci. 2022 Dec 7;23(24):15452. doi: 10.3390/ijms232415452 (PMC9778813; doi:10.3390/ijms232415452)
Supplement: Supplementary file 1 [file ijms-23-15452-s001.zip › Table S1.xlsx]

## Sheet: Table S1
Table S1. List of primers used in the study
qRT-PCR		Yeast one‐hybrid		Subcellular location		Gene Cloning and Validation		Transcription activity analysis
Primer name	Oligo Sequence 5′ to 3′	Primer name	Oligo Sequence 5′ to 3′	Primer name	Oligo Sequence 5′ to 3′	Primer name	Oligo Sequence 5′ to 3′	Primer name	Oligo Sequence 5′ to 3′
RT-SbActin7-F	CAGGAAGCAGAAACAGCAAAGA	SbMYB12-F	BamHI: CG GGATCC ATGAGTAGTAAAAAAGGTAGAATTT	SbMYB12-F	KpnI：GGGGTACCATGAGTAGTAAAAAAGGTAGAATTT	SbMYB12-F	ATGAGTAGTAAAAAAGGTAGAATTT	SbMYB12-F	ATGAGTAGTAAAAAAGGTAGAATTT
RT-SbActin7-R	CAATGATGGCTGGAACAACACT	SbMYB12-R	Xhol: CC CTCGAG CTAAATTGCCCATAATTCTTC	SbMYB12-R	BamHI：CGGGATCCAATTGCCCATAATTCTTC	SbMYB12-R	CTAAATTGCCCATAATTCTTC	SbMYB12-R	CTAAATTGCCCATAATTCTTC
RT-SbMYB12-F	TCAATGGAATACCTTAGCCAAATC							207-SbMYB12-F	GGGGACAAGTTTGTACAAAAAAGCAGGCTTCATGAGTAGTAAAAAAGGTAGAATTT
RT-SbMYB12-R	TATCCGTTCTTCCTGGTAAATGC	SbCLL7-4pro-F	EcoRI：CG GAATTCGCACCAGACTCTTACTCTTACTTGA			207-SbMYB12-F	GGGGACAAGTTTGTACAAAAAAGCAGGCTTCATGAGTAGTAAAAAAGGTAGAATTT	207-SbMYB12-R	GGGGACCACTTTGTACAAGAAAGCTGGGTCCTAAATTGCCCATAATTCTTC
		SbCLL7-4pro-R	SacII：TCC CCGCGGCTTCTTCCTCCTTTTTCTGGGT			207-SbMYB12-R	GGGGACCACTTTGTACAAGAAAGCTGGGTCCTAAATTGCCCATAATTCTTC
RT-SbPAL1-F	GGAAGTAGTGATTGGGTGATGGA	SbF6H-1pro-F	EcoRI：CG GAATTCTTCGTTTCCAACCTGTTTCC
RT-SbPAL1-R	AATGCCTGAGTAGCCTTGTAGCA	SbF6H-1pro-R	SacII：TCC CCGCGGGGATGTGTGAGTGAGTGAATGC			rolB-F	ATGGGCTCGCGGCTCCTA
RT-SbPAL2-F	GCAGAGCAGCACAATCAAGATG	SbCHI-2pro-F	EcoRI：CG GAATTCCTCTAAGGTTCTCTATTAGGGTATA			rolB-R	TAAGCGCTCGTCCGTGTCTC
RT-SbPAL2-R	AGATTCTCCTCCAAGTGCCGTAG	SbCHI-2pro-R	SacII：TCC CCGCGGGTTGATTATGGATTGATAGGAGAG			rolC-F	TTAGCGAAAGGATGTCAAAAAAG
RT-SbPAL3-F	GGCAAACCCTGTGACGAACC					rolC-R	TGGTAACAAAGTAGGAAACAGGTT
RT-SbPAL3-R	GAGTTGACATCCTGGTTGTGCTG					p35S+SbMYB12-F	GACGCACAATCCCACTATCC
RT-SbPAL4-F	GAAGTAGTGATTGGGTGATGGAGA					p35S+SbMYB12-R	CTAAATTGCCCATAATTCTTC
RT-SbPAL4-R	ACCTAATGCCTGAGTAGCCTTGT
RT-Sb4CL1-F	GCATGGAAGCGAAGATAGTGGA
RT-Sb4CL1-R	GAAGCCCTCGTCGTCAATGTA
RT-Sb4CL2-F	GCACCAAATCCAACTCAGCAAA
RT-Sb4CL2-R	GCCGAGTCCGATTGGTTCA
RT-Sb4CL3-F	TCATTGTTGACAGAGTCCCACC
RT-Sb4CL3-R	GAACAACAGCAGCATCAGCAATA
RT-Sb4CL4-F	CTTTGCTAATATCCCATCCCTCT
RT-Sb4CL4-R	CTCCAGCATCCTCATCTACCATA
RT-Sb4CL5-F	CGGAATCAACAGCAAGGACAATA
RT-Sb4CL5-R	TTCACAACAAAGGCAACAGGAAC
RT-SbFNS-1-F	GCAGAACTGATGAACAACCCAA
RT-SbFNS-1-R	GACCAAATGTTGACGAAGAGGA
RT-SbFNS-2-F	GGTGGAATGGGTTCTTGCG
RT-SbFNS-2-R	TCTTCATCGCTTTAGGGCTGTT
RT-SbC4H1-F	GCATTGCTGAGCTAGTGAACCA
RT-SbC4H1-R	ACAGCCTGGAGGTATGGAAGC
RT-SbC4H2-F	GTCTTCTTCATCGCAGCCTTCT
RT-SbC4H2-R	AATCCACATCTATTGGCTCCCTC
RT-SbC4H3-F	AGGAGCAGATTGGTCCAGAGC
RT-SbC4H3-R	GGAATGAAATCGCCATAGTTGT
RT-SbCLL7-1-F	TCATGTGCACGGCTTGTTAG
RT-SbCLL7-1-R	ATAAACTGGTTCCGGCTTGC
RT-SbCLL7-2-F	CATCAGGCACAACTGGTAGGTC
RT-SbCLL7-2-R	ATGGAACATTGGGACAACAGC
RT-SbCLL7-3-F	ATGGAAGCGAAGATAGTGGAGC
RT-SbCLL7-3-R	GAAGCCCTCGTCGTCAATGTA
RT-SbCLL7-4-F	GTGTCAAATACCTCTTCCTCCTG
RT-SbCLL7-4-R	AACCCTGTTCATCTATCGTAAGC
RT-SbCLL7-5-F	ATCAGACCAGAACCACCACG
RT-SbCLL7-5-R	GAGCAAATCCAATGTCCCTTC
RT-SbCHS-F	TCCCTCGTCAACTTGTTCTTCA
RT-SbCHS-R	TTCTCCTTAATGGCTAAATCATCG
RT-SbCHI-1-F	CGCAGTCGCAGCCACTCTA
RT-SbCHI-1-R	GGAAAGGGTTATCGGAGTTGTG
RT-SbCHI-2-F	CTTCCATCCTCTTCACCCAATC
RT-SbCHI-2-R	TATTACTGCCTTCCCTTGCTCTG
RT-SbF8H-F	GAATGAGGCAAACTGCTAAAGAAT
RT-SbF8H-R	ACAGACAACATAACATCGACGAAA
RT-SbF6H-1-F	CCTCCGACAAACTTCCTCACA
RT-SbF6H-1-R	CCAGTATGGTCCGTAGGGTGA
RT-SbF6H-2-F	CCTCCGACAAACTTCCTCACA
RT-SbF6H-2-R	CCAGTATGGTCCGTAGGGTGA
RT-SbUGT-1-F	AAACAGACAAGAGTGGGTGAGGA
RT-SbUGT-1-R	GGTTGAATCCTACCCATCCCTC
RT-SbUGT-2-F	GGTGACCTTATGACTCCTGCTCC
RT-SbUGT-2-R	CCGCATCCTCAAGATTAGTGTTT
RT-SbUGT-3-F	CCCTTGTCTGAATCATCCTTGTA
RT-SbUGT-3-R	GATTCTGACAACGGGACCATAC
RT-SbUGT-4-F	AGCATCACAGGCACTTCTACTCC
RT-SbUGT-4-R	GGACGCACTGTGGATGGAAC
