# Supplementary material for: A Novel R2R3-MYB Transcription Factor SbMYB12 Positively Regulates Baicalin Biosynthesis in Scutellaria baicalensis Georgi
Source: Int J Mol Sci. 2022 Dec 7;23(24):15452. doi: 10.3390/ijms232415452 (PMC9778813; doi:10.3390/ijms232415452)
Supplement: Supplementary file 1 [file ijms-23-15452-s001.zip › Table S2.xlsx]

## Sheet: Table S2
Table S2. Amino acids sequence of SbMYB12 and other MYBs from other species
SbMYB12	MSSKKGRISKNIISNNLYEDGSHELRRGPWTVEEDNLLIQYMNSHGEGQWNTLAKSAGLNRTGKSCRLRWLNYLKPDIKRGNLTPHEQLLILELHSRWGNRWSKIAQHLPGRTDNEIKNYWRTRVQKHARRLNVDSNSNKFLETVRMYWMPRLLEKMEQDNSSSVTSSPSSSITTQSCLAAPSPLADQLPPPPCLKSGSVVNYSDNDVKIPEMLCGKSIEDECYHVDILSYDIQELESRDVNESGVDWDDQGSFWNSEELWAI*
CsMYB108	MEDYERNSNSPTHEEDSDVRKGPWTEEEDAILVNFVSIHGDARWNHIARSSGLKRTGKSCRLRWLNYLRPDVRRGNITLEEQFMILKLHSLWGNRWSKIAQYLPGRTDNEIKNYWRTRVQKQAKHLRCDVNSNLFKETMRNVWMPRLVERINAQSSSATCEQVESMMITDPGQPIDVPSPVEPGYVQFDPNHHHHQQFVPASDLSATSSNSPAETLSDVQGGAVNGSGYDPVGQTGFGEVNDWGCVGGDNMWTNDESLWFLQDQFCYETTSYSYN
BnMYB2	MEDYEQNSNSPAHEEDSDVRKGPWTEDEDAILVNFVSIHGDARWNHIARSSGLKRTGKSCRLRWLNYLRPDVRRGNITLEEQFMILKLHSLWGNRWSKIAQYLPGRTDNEIKNYWRTRVQKQAKHLRCDVNSNLFKETMKNVWMPRLVERINAQTPSPTYEQVESMVTDPPIEEPNPVEPDFVQFNQNYHCQQQQFVPASDVSATSSNSPAETLSDVQGGVVNGTVYDPPGQTGFGGFNDWGCVGGDNMWTDEDSFWLLQDQLCNEMTSYSYN
RsMYB108	MEDYERSSNSPTHEEDADVRKGPWTEDEDAILVNFVSIHGDARWNHIARSSGLKRTGKSCRLRWLNYLRPDVRRGNITLEEQFMILKLHSLWGNRWSKIAQYLPGRTDNEIKNYWRTRVQKQAKHLRCDVNSNLFKETMKNVWMPRLVERINAQTPSPTYEQVDSMVTDPSQPTAEPSPVEPGFVQFNQNHYCHQQQFVPASDVSATSSNSPADETLSEVQGGVVNGSGYEPADQTGFGGFNDWGCVGGDNTWTDDESFWFLQELCNETTSYSYN
CrMYB62	MENSMKKKKSFIKESDHQDVELRRGPWTLEEDTLLTNYVLHNGEGRWNHVAKCAGLKRTGKSCRLRWLNYLKPDIRRGNLTPQEQLLILELHSKWGNRWSKIAQYLPGRTDNEIKNYWRTRVQKQARQLNIESNSDKFFDAVRSFWVPRLMEKMEQNSSTTTYCCPQSNNNNNSLLLPSQSQDSMMSSTIQKDKDFSSQNLSLSNMDSSSTSTWAVPHFMDHNNTNIIDSSMCFHQGNDQELGGYVPIGMENYLGNSDISMECHVADGYSTYEDVTQDPMWNMDDIWQFRE
EsMYB62	MENSMIKKSFKEGEESELRRGPWTLEEDTLLTNYILHNGEGRWNLVAKCAGLKRTGKSCRLRWLNYLKPDIRRGNLTPQEQLLILELHSKWGNRWSKIAQYLPGRTDNEIKNYWRTRVQKQARQLNIESNSDKFFDAVRSFWVPRLMEKMEQNSSTSTYCCPQNNNNNNNNSLLLPSQSQDSMSTQTYTEYSGQNSDLSYMEGSTSNSTFMSDLMTVPQSMDHNTIDGSMCFHEGDGQELGGYIPGMEEYYMGNSYISTECHVAEAYEDIVTQDPMWNVEDIWQFRE
SiMYB62	MMMSCGKSRIPKSVRSSSLYEDGTDHQLRRGPWTLEEDNLLIQYITCHGEGRWNSLAKCAGLKRTGKSCRLRWLNYLKPDIKRGNLTPHEQLLILELHSKLGNRWSKIAQHLPGRTDNEIKNYWRTRVQKQARQLKVDSNSKKFLEAIRMYWMPRLLEKMEQKNASVTSSPSSSISTLETQKFTAPSPVFNQAPLPSSCPPPGTMVAHSDSNSCPEIPEISGLLTPPGGQPCSKISCSKSTQDDCYRVDMIPSYDMQEFSQDIPDLSECHVAEVDWFGEDLGSTFWETDDLWQFRKGEDQVGV
NaMYB108	MSKNIVIMSNNSSNEDDQFELRRGPWTLEEDNLLIHYISTNGEGRWNALAKCAGLKRTGKSCRLRWLNYLKPDIKRGNLTPQEQLLILELHSKWGNRWSKIAQHLPGRTDNEIKNYWRTRVQKQARQLKVDCNSKKFVEAIKSLWMPRLLEKMEQSSSIEKHNPSLITPLINNQEPYDKENSRMYSTDSMNMLKLQPNEMTKDVTIYNNSVQNECYHVESLSQQPDFSSQEMSISECEVAEAHWFSDEMAAASLWNMDEFWQFRKLGDIDI
HaMYB62	MRASKKIISSCNEQLDELRRGPWTLDEDNLLIHYITCHGEGRWNSLAKASGLKRTGKSCRLRWLNYLKPDVKHGNLTPQEQILILELHSKWGNRWSKIAQNLPGRTDNEIKNYWRTKVQKQARHLKIDSNSKIFVEALRQYLVPRLIEKLELSSPSSSSTSTSTMEINHKNFNSQPQSKETLMENTSSNSNIYSSNSKRIMLPYLPENSVQSNGYIVDNNNFDVMSFNQSNTQEFMSSDMPAFEFQMAGIDWTSNEFADDTFWNMDELWQFKK
OsMYB1	MSQRRVAGPMGVMSKQQQEAMAEEMMELRRGPWTLEEDNLLMNYIACHGEGRWNLLARCSGLKRTGKSCRLRWLNYLKPDIKRGNLTPEEQLLILELHSRWGNRWSRIAQHLPGRTDNEIKNYWRTRVQKQARQLKVDANSTVFRDAVRCYWMPRLLEKMAGAATDPTPPPPPPLHHHAAMATASSSPFDFDTHLQQAEAATACVVPNNVYHHHIDPSPSTSTSAGSTAAAAAFQPLPCFSELRWDQQMQSSGELDDGAAGVFVDSASALGSLSLDGLDLGPAEYYSDSTLLDYLNSSCTGSAMMTMMTASGNAGSYNYCGGAMDGGDTWRSDEVCQAAARKLGEWGGGI
AtMYB2	MEDYERINSNSPTHEEDSDVRKGPWTEEEDAILVNFVSIHGDARWNHIARSSGLKRTGKSCRLRWLNYLRPDVRRGNITLEEQFMILKLHSLWGNRWSKIAQYLPGRTDNEIKNYWRTRVQKQAKHLRCDVNSNLFKETMRNVWMPRLVERINAQSLPTTCEQVESMITDPSQPVNEPSPVEPGFVQFSQNHHQQFVPATELSATSSNSPAETFSDVRGGVVNGSGYDPSGQTGFGEFNDWGCVGGDNMWTDEESFWFLQDQFCPDTTSYSYN
AtMYB62	MENSMKKKKSFKESEDEELRRGPWTLEEDTLLTNYILHNGEGRWNHVAKCAGLKRTGKSCRLRWLNYLKPDIRRGNLTPQEQLLILELHSKWGNRWSKIAQYLPGRTDNEIKNYWRTRVQKQARQLNIESNSDKFFDAVRSFWVPRLIEKMEQNSSTTTTYCCPQNNNNNSLLLPSQSHDSLSMQKDIDYSGFSNIDGSSSTSTCMSHLTTVPHFMDQSNTNIIDGSMCFHEGNVQEFGGYVPGMEDYMVNSDISMECHVADGYSAYEDVTQDPMWNVDDIWQFRE
AtMYB78	MGDKGRSLKINKNMEEFTKVEEEMDVRRGPWTVEEDLELINYIASHGEGRWNSLARCAELKRTGKSCRLRWLNYLRPDVRRGNITLEEQLLILELHTRWGNSNEFDHKFSSSCEDRWSKIAQYLPGRTDNEIKNYWRTRVQKHAKQLKCDVNSQQFKDTMKYLWMPRLVERIQAASIGSVSMSSCVTTSSDQFVINNNNTNNVDNLALMSNPNGYITPDNSSVAVSPVSDLTECQVSSEVWKIGQDENLVDPKMTSPNYMDNSSGLLNGDFTKMQDQSDLNWFENINGMVPNYSDSFWNIGNDEDFWLLQQHQQVHDNGSF
AtMYB108	MDEKGRSLKNNNMEDEMDLKRGPWTAEEDFKLMNYIATNGEGRWNSLSRCAGLQRTGKSCRLRWLNYLRPDVRRGNITLEEQLLILELHSRWGNRWSKIAQYLPGRTDNEIKNYWRTRVQKHAKQLKCDVNSQQFKDTMKYLWMPRLVERIQSASASSAAAATTTTTTTTGSAGTSSCITTSNNQFMNYDYNNNNMGQQFGVMSNNDYITPENSSVAVSPASDLTEYYSAPNPNPEYYSGQMGNSYYPDQNLVSSQLLPDNYFDYSGLLDEDLTAMQEQSNLSWFENINGAASSSDSLWNIGETDEEFWFLQQQQQFNNNGSF
AtMYB112	MNISRTEFANCKTLINHKEEVEEVEKKMEIEIRRGPWTVEEDMKLVSYISLHGEGRWNSLSRSAGLNRTGKSCRLRWLNYLRPDIRRGDISLQEQFIILELHSRWGNRWSKIAQHLPGRTDNEIKNYWRTRVQKHAKLLKCDVNSKQFKDTIKHLWMPRLIERIAATQSVQFTSNHYSPENSSVATATSSTSSSEAVRSSFYGGDQVEFGTLDHMTNGGYWFNGGDTFETLCSFDELNKWLIQ
AtMYB116	MSNITKKKCNGNEEGAEQRKGPWTLEEDTLLTNYISHNGEGRWNLLAKSSGLKRAGKSCRLRWLNYLKPDIKRGNLTPQEQLLILELHSKWGNRWSKISKYLPGRTDNDIKNYWRTRVQKQARQLNIDSNSHKFIEVVRSFWFPRLINEIKDNSYTNNIKANAPDLLGPILRDSKDLGFNNMDCSTSMSEDLKKTSQFMDFSDLETTMSLEGSRGGSSQCVSEVYSSFPCLEEEYMVAVMGSSDISALHDCHVADSKYEDDVTQDLMWNMDDIWQFNEYAHFN
SmMYB98	MSSSKDKIPKRCSKFDEDGNELRRGPWTLEEDNVLIGHISSHGEGQWNSLAKSAGLKRTGKSCRLRWLNYLKPDIKRGNLSPQEQLLILELHSRWGNRWSKIAEQLPGRTDNEIKNYWRTRVQKQARQLKLDCNSTKFLEAVRLYWMPRLLEKMEQHKSPSSQTPNLAPSHNPFLPDMEIISTSHLSFDGYGMQESDCHAADVDWFGEEIGMTSFWNSDELWQFRKVDQCVD
SmMYB9b	MDHHQDDTKSSRNYSQSEEDLLELRRGPWTVDEDFTLINYIAHHGEGRWNSLARSAGLKRTGKSCRLRWLNYLRPDVRRGNITLEEQLLILELHSRWGNRWSKIAQHLPGRTDNEIKNYWRTRVQKHAKQLKCDVNSKQFKDTMRYLWMPRLVERIQAAAAAAPNLDVAVALPRPENSSAAASSESFGTPASDLTDCYNNQDCYAANNNQFSYGDQLSLSSPSGYFNQGLDFGGQWAMDGGDASDSLWSVDDVWFLQQQFNTNA
